# Supplementary material for: Interacting with Obstacles Using a Bio-Inspired, Flexible, Underactuated Multilink Manipulator
Source: Biomimetics (Basel). 2024 Feb 1;9(2):86. doi: 10.3390/biomimetics9020086 (PMC10886640; doi:10.3390/biomimetics9020086)
Supplement: Supplementary file 1 [file biomimetics-09-00086-s001.zip]

Archive with 1 entries (1 files):
- biomimetics-2811142-supplementary.mp4
